# Supplementary material for: Genome-Wide Identification and Expression Assessment for the Phosphate Transporter 2 Gene Family Within Sweet Potato Under Phosphorus Deficiency Stress
Source: Int J Mol Sci. 2025 Mar 17;26(6):2681. doi: 10.3390/ijms26062681 (PMC11942005; doi:10.3390/ijms26062681)
Supplement: Supplementary file 1 [file ijms-26-02681-s001.zip]

Archive with 3 entries (1 files):
- ijms-3518544-supplementary/
- ijms-3518544-supplementary/Supplementary File(s)/
- ijms-3518544-supplementary/Supplementary File(s)/Table S1- S4.pdf
